# Supplementary material for: hTERT Peptide Fragment GV1001 Prevents the Development of Porphyromonas gingivalis-Induced Periodontal Disease and Systemic Disorders in ApoE-Deficient Mice
Source: Int J Mol Sci. 2024 Jun 1;25(11):6126. doi: 10.3390/ijms25116126 (PMC11172542; doi:10.3390/ijms25116126)
Supplement: Supplementary file 1 [file ijms-25-06126-s001.zip]

Archive with 1 entries (1 files):
- ijms-2981453-supplementary.pdf
